# Supplementary material for: Wheat amino acid transporters highly expressed in grain cells regulate amino acid accumulation in grain
Source: PLoS One. 2021 Feb 19;16(2):e0246763. doi: 10.1371/journal.pone.0246763 (PMC7894817; doi:10.1371/journal.pone.0246763)
Supplement: S3 Table — (XLSX) [file pone.0246763.s013.xlsx]

## Sheet: S3a Table 
S3a Table . The metabolite changes in RNAi line (SE-1) and Null (SE-3) whole grain flour and their pearling fractions by 1H-NMR.
			Glu	Gln	Gly	Ala	Asp	Asn	GABA	Ile	Leu	Trp	Val									MEANS
Code 2	Line Code	Fraction	Glutamate	Glutamine	Glycine	Alanine	Aspartate	Asparagine	GABA	Isoleucine	Leucine	Tryptophan	Valine	mg Malate per g	mg Succinate per g	mg Fumarate per g	mg Acetate per g	mg Adenosine per g	mg Uridine per g	mg Betaine per g	mg Choline per g	mg raffinose per g	mg Sucrose per g	mg Maltose per g	mg beta-Galactose per g	mg beta-Glucose per g	mg alpha-Glucose per g	mg Fructose per g	mg Galactinol per g
SE-1-F1	SE-1	F1	3.47231	1.89606	4.02156	0.683532	2.33823	2.26578	1.01186	0.361765	0.3612	1.25886	0.323103	8.98022	0.437445	0.308137	0.539598	0.424967	1.37394	2.45514	0.663967	11.995	35.8768	41.124	1.60205	3.71757	2.45359	20.3613	1.64378
SE-1-F2	SE-1	F2	3.29176	1.44886	4.03981	0.661182	1.84976	1.99845	0.909172	0.327644	0.349552	1.43288	0.292628	6.18802	0.298323	0.192556	0.548429	0.490913	1.65921	2.57013	0.646259	12.2328	34.8756	79.1553	1.87875	4.41152	2.9116	19.6223	1.71008
SE-1-F3	SE-1	F3	2.74247	1.25482	3.36961	0.54387	1.58311	1.63054	0.732245	0.281635	0.299507	1.19599	0.251536	5.019	0.24063	0.142611	0.472736	0.394512	1.15107	2.40255	0.503967	9.56849	27.3451	95.7635	1.13991	3.70569	2.44576	16.2078	1.2704
SE-1-F4	SE-1	F4	2.25953	1.10765	2.87808	0.394621	1.25285	1.13687	0.577056	0.24869	0.257604	1.12531	0.222113	4.22117	0.20033	0.123915	0.380342	0.352535	1.06004	2.3464	0.330579	7.01017	19.5926	121.912	1.01894	4.83228	3.1893	14.2099	0.899036
SE-1-F5	SE-1	F5	2.01005	1.06506	2.68072	0.321539	1.16926	0.963258	0.492435	0.242729	0.24124	1.21835	0.216789	3.8721	0.180667	0.148325	0.330329	0.445604	1.5528	2.40764	0.247208	6.6263	17.0493	141.815	0.979706	5.33383	3.52033	13.8359	0.852638
SE-1-core	SE-1	core	1.46821	0.978977	1.55164	0.235438	1.02496	0.670413	0.331838	0.195664	0.194131	0.821102	0.174753	2.88946	0.131313	0.114653	0.227104	0.304003	0.893322	1.1187	0.157689	3.60057	10.315	43.1959	0.657924	3.36926	2.22371	10.5722	0.537848
SE-1-WholeFlour	SE-1	WholeFlour	2.24538	1.31927	2.50835	0.280464	1.46057	1.41807	0.436754	0.256201	0.265375	0.907883	0.22882	4.26179	0.184489	0.128583	0.225743	0.327585	0.897124	1.61203	0.258296	6.6356	19.7518	66.6277	0.759789	3.43497	2.26708	12.6835	1.44523
SE-3-F1	SE-3	F1	3.27202	1.64138	3.33211	0.677561	1.799	1.6695	0.904524	0.318069	0.312084	1.2722	0.284076	8.43887	0.403366	0.367104	0.475034	0.404573	1.23896	3.02646	0.643638	9.97055	26.8481	14.4483	1.60394	2.84861	1.88008	18.8981	1.54297
SE-3-F2	SE-3	F2	3.08133	1.22611	3.04241	0.662792	1.42352	1.49218	0.84695	0.284446	0.299128	1.28107	0.254047	6.24441	0.297915	0.239909	0.449542	0.359978	0.904162	2.85108	0.647892	9.13422	25.7182	19.0393	1.26991	2.32945	1.53744	17.0225	1.2589
SE-3-F3	SE-3	F3	2.86777	1.01338	2.53728	0.55364	1.20133	1.27363	0.772711	0.266639	0.2784	1.30206	0.238143	5.60693	0.239844	0.191156	0.465547	0.336302	0.767095	2.46009	0.512364	7.31498	21.2987	29.6803	1.11948	2.3313	1.53866	13.9565	1.10596
SE-3-F4	SE-3	F4	2.19765	0.818892	1.99556	0.410609	0.954801	0.919882	0.585223	0.227273	0.225211	1.14188	0.202984	4.43876	0.194061	0.18039	0.39029	0.317117	0.778558	2.06873	0.360899	5.34771	15.4305	42.0083	0.966724	2.35108	1.55171	11.6109	0.798422
SE-3-F5	SE-3	F5	1.71203	0.699939	1.65571	0.297273	0.848285	0.706897	0.454058	0.201698	0.185688	1.0621	0.180143	3.72424	0.155713	0.195352	0.33619	0.347427	0.979333	1.79708	0.250926	4.12092	10.9748	51.0721	0.793469	2.84173	1.87554	10.3632	0.692613
SE-3-core	SE-3	core	1.30157	0.688138	1.07235	0.19399	0.722752	0.452226	0.330632	0.167026	0.147362	0.797726	0.149176	2.91233	0.1304	0.195387	0.296732	0.252402	0.522753	1.04054	0.167121	1.95381	6.02546	17.4203	0.533245	2.24829	1.48387	9.20519	0.314183
SE-3-WholeFlour	SE-3	WholeFlour	1.87477	0.707249	1.67264	0.206295	0.99103	0.900934	0.391835	0.198676	0.19237	0.853329	0.177444	4.09302	0.143786	0.204572	0.215562	0.263153	0.538345	1.46502	0.229852	4.16226	14.0317	17.5797	0.664277	1.67664	1.10658	10.1552	0.627955
changes by increase or decreese% compared to SE-3
			Glu	Gln	Gly	Ala	Asp	Asn	GABA	Ile	Leu	Trp	Val	Malate	Succinate	Fumarate	Acetate	Adenosine	Uridine	Betaine	Choline	raffinose	Sucrose	Maltose	beta-Galactose	beta-Glucose	alpha-Glucose	Fructose	Galactinol
SE-1-F1	SE-1	F1	6.12114	15.516	20.6911	0.881297	29.9738	35.716	11.8667	13.738	15.7382	-1.04849	13.738	6.41499	8.44853	-16.0627	13.5916	5.04077	10.895	-18.8776	3.15843	20.3041	33.6288	184.629	-0.117306	30.5046	30.5046	7.74274	6.53354
SE-1-F2	SE-1	F2	6.82904	18.1668	32.783	-0.242956	29.9425	33.9282	7.3466	15.1867	16.857	11.85	15.1867	-0.90306	0.137235	-19.7377	21.9975	36.373	83.5076	-9.85447	-0.252023	33.9223	35.6067	315.746	47.9442	89.3801	89.3801	15.2728	35.8397
SE-1-F3	SE-1	F3	-4.36927	23.8255	32.8042	-1.76467	31.78	28.023	-5.23687	5.62405	7.58161	-8.14686	5.62405	-10.4857	0.327604	-25.3956	1.54432	17.3088	50.0562	-2.33916	-1.63876	30.8067	28.3887	222.65	1.82557	58.9541	58.9541	16.1308	14.8692
SE-1-F4	SE-1	F4	2.8156	35.2625	44.2245	-3.8939	31.2159	23.5887	-1.3955	9.42384	14.3835	-1.45078	9.42384	-4.90215	3.23035	-31.3075	-2.54897	11.1687	36.154	13.4223	-8.40125	31.0875	26.9735	190.211	5.40125	105.534	105.534	22.3839	12.6016
SE-1-F5	SE-1	F5	17.4076	52.1653	61.9076	8.16292	37.8376	36.2656	8.45197	20.3427	29.9168	14.7117	20.3427	3.97011	16.0256	-24.0734	-1.74314	28.2583	58.5571	33.9756	-1.48153	60.7964	55.3492	177.676	23.4713	87.6963	87.6963	33.51	23.1045
SE-1-core	SE-1	core	12.8028	42.2646	44.6946	21.3663	41.8131	48.2474	0.364634	17.1456	31.7375	2.93036	17.1456	-0.785232	0.6999	-41.3203	-23.4649	20.4439	70.8881	7.51125	-5.64368	84.2842	71.1897	147.962	23.3813	49.8585	49.8585	14.8505	71.1895
SE-1-WholeFlour	SE-1	WholeFlour	19.7683	86.536	49.9633	35.9534	47.3787	57.4004	11.4635	28.9537	37.9498	6.39311	28.9537	4.12333	28.3077	-37.1457	4.72325	24.4847	66.6448	10.0351	12.3751	59.4232	40.7655	279.004	14.3784	104.872	104.872	24.8955	130.149

## Sheet: S3b Table 
S3b Table . The significant differences between SE-1 and SE-3 in fractions; F1, F2, F3, F4, F5, core and whole grain were shown as below:
X, not significantly elevated in SE-1 ; Ѵ significantly elevated in SE-1 (P<0.05, F-test). __, not changed, Ѵ significantly elevated in SE-3.
		F1	F2	F3	F4	F5	core	whole grain flour	elevated in SE-1 whole grain	elevated in SE-3	significant from F1 to core in SE-1	significant from F1 to core in SE-3
	Gln	X	X	X	Ѵ	Ѵ	Ѵ	Ѵ	yes	No	yes	yes
	Gly	X	X	Ѵ	Ѵ	Ѵ	Ѵ	Ѵ	yes	No	yes	yes
	Asp	Ѵ	Ѵ	Ѵ	Ѵ	Ѵ	Ѵ	Ѵ	yes	No	yes	yes
	Asn	Ѵ	Ѵ	Ѵ	X	X	X	Ѵ	yes	No	yes	yes
	Ile	Ѵ	Ѵ	X	X	Ѵ	Ѵ	Ѵ	yes	No	yes	yes
	Leu	X	X	X	X	Ѵ	Ѵ	Ѵ	yes	No	yes	yes
	Val	X	X	X	X	Ѵ	Ѵ	Ѵ	yes	No	yes	yes
	Trp	___	___	___	___	___	___	___	no	No	yes	yes
	Ala	___	___	___	___	___	X	X	yes	No	yes	yes
	GABA	___	___	___	___	___	___	___	no	No	yes	yes
	Glu	X	X	X	X	X	X	X	yes	No	yes	yes
	Maltose	Ѵ	Ѵ	Ѵ	Ѵ	Ѵ	Ѵ	Ѵ	yes	No	yes	yes
	Sucrose	X	X	X	X	Ѵ	Ѵ	Ѵ	yes	No	yes	yes
	beta-Glucose	X	Ѵ	X	Ѵ	Ѵ	Ѵ	Ѵ	yes	No	no	no
	alpha-Glucose	X	Ѵ	X	Ѵ	Ѵ	Ѵ	Ѵ	yes	No	no	no
	Galactinol	___	X	X	X	X	Ѵ	Ѵ	yes	No	yes	yes
	Fructose	X	X	X	X	Ѵ	X	Ѵ	yes	No	yes	yes
	raffinose	X	X	X	X	Ѵ	Ѵ	Ѵ	yes	No	yes	yes
	Betaine	Ѵ	X	X	X	Ѵ	X	X	yes	No	yes	yes
	Malate	___	___	___	___	___	___	___	no	No	yes	yes
	Succinate	___	___	___	___	___	___	___	no	No	yes	yes
	Acetate	___	___	___	___	___	___	___	no	No	yes	yes
	Adenosine	X	X	X	X	X	X	X	yes	No	yes	yes
	Uridine	X	X	X	X	X	X	X	yes	No	yes	yes
	beta-Galactose	X	X	X	X	X	X	X	yes	No	yes	yes
	Choline	___	___	___	___	___	___	___	yes	No	yes	yes
	Fumarate	X	X	Ѵ	Ѵ	Ѵ	Ѵ	Ѵ	no	yes	yes	yes
