# Supplementary material for: Wheat amino acid transporters highly expressed in grain cells regulate amino acid accumulation in grain
Source: PLoS One. 2021 Feb 19;16(2):e0246763. doi: 10.1371/journal.pone.0246763 (PMC7894817; doi:10.1371/journal.pone.0246763)
Supplement: S5 Table — (XLSX) [file pone.0246763.s015.xlsx]

## Sheet: Fig1a-c-RNA-seq
Fig1a: FPKM of three TaAAPs from RNA-seq Data of Chinese Spring (Wan et al. 2017, Pfeifer et al 2014).
		Wheat_Room2_TC_20DPA	Wheat_Room2_TC_20DPA_Rep	Wheat_Room1_TC_20DPA	Wheat_Room1_TC_20DPA_Rep						Wheat_Room2_SE_20DPA_Rep	Wheat_Room2_SE_20DPA	Wheat_Room1_SE_20DPA	Wheat_Room1_SE_20DPA_Rep					Wheat_Room1_AL_20DPA	Wheat_Room2_AL_20DPA	Wheat_Room2_AL_20DPA	Wheat_Room1_AL_20DPA_Extra1	Wheat_Room1_AL_20DPA	Wheat_Room1_AL_20DPA_Extra2
TaAAP2	TaAAP2A	97.7	77.4	131	142						1.16	8.24	4.87	6.15					4.78	8.81	4.98	2.96	3.4	5.44
	TaAAP2B	48.9	31.5	69.1	73.5						0.0734	2.51	3.17	2.49					6.3	10.5	9.11	6.37	8.21	8.69
	TaAAP2D	48.7	43.7	81.5	72.6						2.56	2.65	4.98	3.32					8.95	14.1	13.8	4.94	6.94	9.32
TaAAP13	TaAA13A	8.6	5.41	4.61	6.89						7.8	16.7	29.8	28.5					23.5	31.2	27.7	16.4	15.3	18.7
	TaAAP13B	11.6	8.9	12.2	12						9.66	28.2	38	38.1					20.7	36.1	29	20.1	14.6	18.1
	TaAAP13D	9.77	9	4.43	8.31						7.3	20.3	19.7	21.3					15.8	32.4	21.3	20.9	19.7	27
TaAAP21	TaAAP21A	3.64	3.08	10.2	8.67						0.478	2.53	2.95	2.71					40.7	37.6	30.4	40.9	43.5	36.1
	TaAAP21B	0.662	0.299	3.46	1.45						7.37e-22	4.64e-18	2.69e-06	4.89e-19					1.01	1.85	2.79	2.17	1.66	2.23
	TaAAP21D	1.04e-21	1.09e-11	7.1e-09	0.0849						2.65e-21	3.92e-18	0.0024	1.36e-21					1.25e-16	0.0319	0.154	0.745	0.746	6.89e-12

## Sheet: Fig1d-e-QPCR
	TaAAP2
N levels		N0						N200
plot number		P61	P114	P290	average	STDV	SE		P80	P134	P219	average	STDV	SE
	Root-Z23	6.06273	10.8889	6.64143	7.86434	2.63524	1.52146		1.41321	3.89473	4.85619	3.38804	1.77653	1.02568
	Root-Z45	4.60793	5.62995	1.7826	4.00682	1.99287	1.15058		3.20831	4.31635	1.87474	3.13313	1.22254	0.705836
	leaf-Z23	1.30666	2.48853	0.600742	1.46531	0.953841	0.5507		0.561932	1.15947	0.743075	0.821492	0.30639	0.176895
	leaf-Z45	0.584824	0.851121	0.695346	0.71043	0.133788	0.0772426		0.102961	0.188114	0.257991	0.183022	0.0776399	0.0448254
	leaf-14DPA	0.122585	0.0594464	0.0823664	0.0881327	0.031962	0.0184533		0.0281245	0.173153	0.0893138	0.0968638	0.0728085	0.042036
	Stem-Z23	3.16607	2.7564	3.00318	2.97521	0.20626	0.119084		2.11497	2.0701	1.27987	1.82165	0.469727	0.271197
	Stem-Z45	7.04516	7.89723	9.60295	8.18178	1.30242	0.751953		6.31625	3.30527	4.55304	4.72485	1.51283	0.87343
	Spike-Z45	3.72288	7.04519	5.02946	5.26584	1.67372	0.966322		5.95502	6.552	2.81762	5.10821	2.00604	1.15819
	Grain-5DPA	0.754652	0.850758	0.537879	0.71443	0.160271	0.0925324		0.946471	0.768232	0.733583	0.816095	0.11423	0.0659507
	Grain-10DPA	6.60113	7.63191	5.52139	6.58481	1.05535	0.609309		5.08061	5.49596	5.00971	5.19543	0.26267	0.151653
	Grain-14DPA	11.4924	12.5005	10.1468	11.3799	1.18092	0.681802		9.07082	9.27861	7.86874	8.73939	0.761131	0.439439
	Grain-17DPA	11.705	12.5448	12.2848	12.1782	0.429921	0.248215		10.285	12.0966	9.95003	10.7772	1.1548	0.666726
	Grain-21DPA	8.37844	11.3454	8.78421	9.50269	1.60869	0.928779		6.10347	11.1111	12.407	9.87386	3.32893	1.92196
	Grain-28DPA	7.44085	7.2745	7.835	7.51678	0.287862	0.166197		8.42971	6.74685	6.25441	7.14366	1.14064	0.658551
N levels		N0								N200
TaAAP13		P61	P114	P290	avreage	STDVE	SE		P80	P134	P219	avreage	STDVE	SE
	Root-Z23	8.67694	9.68891	7.40454	8.59013	1.14466	0.660867		11.0576	9.55512	11.0851	10.5659	0.875503	0.505472
	Root-Z45	7.07039	4.92424	1.21638	4.40367	2.96152	1.70983		8.60227	2.39165	3.339	4.77764	3.34593	1.93177
	leaf-Z23	14.7266	17.6357	22.1234	18.1619	3.72634	2.1514		19.6405	18.4541	16.6418	18.2455	1.5102	0.871915
	Leaf-Z45	14.801	21.5155	16.5366	17.6177	3.48535	2.01227		6.08158	6.71565	7.73247	6.84323	0.832805	0.48082
	leaf-14DPA	45.4498	43.6468	37.4901	42.1956	4.17357	2.40961		16.8212	19.6036	29.0086	21.8111	6.3866	3.6873
	Stem-Z45	25.3596	20.8276	17.9859	21.391	3.71898	2.14715		12.2118	8.70319	16.0308	12.3153	3.66491	2.11594
	stem-14DPA	56.2085	27.1886	47.2474	43.5482	14.8594	8.57909		36.5752	33.7369	38.2668	36.193	2.28899	1.32155
	Spike-Z45	11.6908	19.9681		15.8294	5.85297	4.13867		23.928	19.0328		21.4804	3.46148	2.44764
	5DPA-grain	13.0585	24.9785	17.964	18.667	5.99105	3.45893		19.9569	23.5884	21.5323	21.6925	1.82102	1.05137
	10DPA-grain	12.3854	16.1731	16.481	15.0132	2.28096	1.31691		16.0267	14.0574	16.4149	15.4997	1.26404	0.729794
	14DPA-grain	38.5069	39.4589	36.2508	38.0722	1.64763	0.951259		55.9351	37.8723	40.5035	44.7703	9.75807	5.63383
	17DPA-grain	35.5349	30.3448	31.2851	32.3883	2.76533	1.59656		31.5494	41.8566	32.2609	35.2223	5.75644	3.32348
	21DPA-grain	19.4541	32.8586	24.8529	25.7219	6.74438	3.89387		22.0614	24.6592	19.9173	22.2126	2.37455	1.37095
	28DPA-grain	20.9074	21.26	17.4912	19.8862	2.08161	1.20182		25.7148	13.251	26.2659	21.7439	7.36019	4.24941
N levels		N0							N200
TaAAP21		P61	P114	P290	avreage	STDVE	SE			P80	P134	P219	avreage	STDVE	SE
	Root-Z23	3.27985	11.9729	4.20181	6.48487	4.77511	2.75691		Root-Z23	1.27283	5.63871	1.89596	2.93583	2.36141	1.36336
	Root-Z45	2.90966	6.02616	0.633343	3.18972	2.70729	1.56306		Root-Z45	1.98248	3.70105	1.02844	2.23733	1.35441	0.781968
	leaf-Z23	0.690265	0.480791	0.545232	0.572096	0.10729	0.0619439		leaf-Z23	0.768542	1.68569	0.462969	0.9724	0.636341	0.367392
	Leaf-Z45	1.00084	0.290472	0.321093	0.537469	0.401584	0.231855		Leaf-Z45	0.367903	0.246555	0.168221	0.260893	0.10061	0.0580873
	leaf-14DPA	0.575126	1.69606	0.383637	0.88494	0.708944	0.409309		leaf-14DPA	0.186367	0.817091	0.13943	0.380963	0.378427	0.218485
	Stem-Z23	2.97311	1.85139	2.27646	2.36698	0.566312	0.326961		Stem-Z23	0.667977	1.74597	1.60841	1.34078	0.586714	0.338739
	Stem-Z45	5.91297	3.93683	5.18632	5.01204	0.999533	0.57708		Stem-Z45	6.38335	2.09716	1.05745	3.17932	2.82305	1.62989
	stem-14DPA	2.57448	1.02331	1.3577	1.65183	0.816341	0.471315		stem-14DPA	1.3183	2.01547	0.727235	1.35367	0.644845	0.372301
	Spike-Z45	0.588441	1.22456	0.568384	0.793794	0.373186	0.215459		Spike-Z45	0.345352	1.3062	0.659824	0.770457	0.489883	0.282834
	Grain-5DPA	2.9299	3.64927	2.56734	3.04884	0.550685	0.317938		Grain-5DPA	6.59688	5.45879	2.57773	4.8778	2.07161	1.19604
	Grain-10DPA	5.84361	4.39585	4.38361	4.87436	0.839423	0.484641		Grain-10DPA	4.92664	12.5715	3.99554	7.16454	4.70561	2.71678
	Grain-14DPA	9.07169	6.40519	5.40021	6.95903	1.89737	1.09545		Grain-14DPA	5.44718	3.91206	6.22774	5.19566	1.17815	0.680208
	Grain-17DPA	4.75599	14.3415	5.37283	8.15677	5.36499	3.09748		Grain-17DPA	11.5679	11.9077	6.33057	9.93541	3.1265	1.80509
	Grain-21DPA	21.5913	12.4207	8.88866	14.3002	6.5566	3.78546		Grain-21DPA	10.2719	12.0087	10.4559	10.9122	0.954082	0.55084
	Grain-28DPA	39.4658	83.2794	32.045	51.5967	27.6877	15.9855		Grain-28DPA	17.1006	38.0203	15.2867	23.4692	12.6342	7.29436

## Sheet: Fig3a-QPCR
	Fig3a: TaAAP13 expression in RNAi lines (SE-1R, SE-9R, SE-10R), null lines (SE-3N, SE-11N), and non-transgenic line SE-24WT (Cadenza, wild type).
TaAAP13A	R1	R2	R3	R4	average	STDV	SE
SE-1R	47.6468	39.7515	39.0277	59.0039	46.3575	9.29085	4.64543
SE-3N	95.0632	137.997	83.7074	188.688	126.364	47.6759	23.8379
SE-9R	92.3198	64.977		85.9971	81.098	14.3146	8.26456
SE-10R	55.377	59.5249	51.0146	57.7284	55.9113	3.67982	1.83991
SE-11N	161.566	108.015	108.454	139.223	129.314	25.9946	12.9973
SE-24WT	115.811	73.4484		210.171	133.144	69.99	40.4087
TaAAP13B
	R1	R2	R3	R4	average	STDV	SE
SE-1R	15.3843	22.8391	36.4327	24.3095	24.7414	8.71868	4.35934
SE-3N	58.5763	98.0748	98.0437	76.9933	82.922	19.0275	9.51376
SE-9R	39.5867	66.8019		36.4605	47.6164	16.6885	9.63511
SE-10R	30.7337	84.6514	39.091	27.4957	45.4929	26.5588	13.2794
SE-11N	102.42	137.325	61.4073	102.101	100.813	31.0386	15.5193
SE-24WT	110.181	77.3738		122.745	103.433	23.4261	13.5251
TaAAP13D	R1	R2	R3	R4	average	STDV	SE
SE-1R	3.77927	7.08029	7.37303	7.62438	6.46424	1.80374	0.901869
SE-3N	14.3565	31.1604	28.3927	27.6799	25.3974	7.51213	3.75606
SE-9R	8.9273	13.9841		11.9999	11.6371	2.54786	1.47101
SE-10R	7.92986	15.012	11.2049	6.40067	10.1369	3.81829	1.90914
SE-11N	15.1873	24.4374	21.2932	20.858	20.444	3.8502	1.9251
SE-24WT	15.2118	27.6525		28.5382	23.8008	7.4515	4.30213

## Sheet: Fig3b
whole flour	%N		STDEV	SE
lines		average
SE-1R-1	2.578	2.35725	0.321472	0.160736
SE-1R-2	2.203
SE-1R-3	2.667
SE-1R-4	1.981
SE-3N-1	2.469	2.62667	0.147392	0.0850967
SE-3N-2	4.223	removed because of outlier
SE-3N-3	2.761
SE-3N-4	2.65
SE-9R-1	2.966	2.3205	0.439224	0.253586
SE-9R-2	2.226
SE-9R-3	2.019
SE-9R-4	2.071
SE-10R-1	2.126	2.31725	0.330401	0.165201
SE-10R-2	2.312
SE-10R-3	2.047
SE-10R-4	2.784
SE-11N-1	2.989	2.4565	0.371762	0.185881
SE-11N-2	2.418
SE-11N-3	2.148
SE-11N-4	2.271
SE-24WT-1	2.445	2.6155	0.26526	0.13263
SE-24-2	3.009
SE-24-3	2.538
SE-24-4	2.47
white flour
SE-1-1	2.549	2.1985	0.397957	0.198978
SE-1-2	2.191
SE-1-3	2.41
SE-1-4	1.644
SE-3-1	2.548	2.58533	0.0338428	0.0195391
SE-3-3	2.614
SE-3-4	2.594
SE-9-1	3.031	2.20525	0.565449	0.282724
SE-9-2	2.109
SE-9-3	1.809
SE-9-4	1.872
SE-10-1	2.065	2.25675	0.289045	0.144522
SE-10-2	2.319
SE-10-3	2.004
SE-10-4	2.639
SE-11-1	2.884	2.42275	0.383255	0.191627
SE-11-2	2.591
SE-11-3	2.081
SE-11-4	2.135
SE-24-1	2.349	2.68025	0.484774	0.242387
SE-24-2	3.399
SE-24-3	2.529
SE-24-4	2.444

## Sheet: Fig4-S5C-rawdata
Fig.4. and S5c Fig. the raw data of amino acid concentrations of RNAi Line SE-1R and null Se-3N from 1H-Nuclear magnetic resonance (NMR) spectroscopy
ID	Line Code	Teq	Replicate	Fraction	Code	Code 2	mg raffinose per g	mg Sucrose per g	mg Maltose per g	mg beta-Galactose per g	mg beta-Glucose per g	mg alpha-Glucose per g	mg Fructose per g	mg Galactinol per g	mg Glutamate per g	mg Glutamine per g	mg Glycine per g	mg Alanine per g	mg Aspartate per g	mg Asparagine per g	mg GABA per g	mg Isoleucine per g	mg Leucine per g	mg Tryptophan per g	mg Valine per g	mg Malate per g	mg Succinate per g	mg Fumarate per g	mg Acetate per g	mg Adenosine per g	mg Uridine per g	mg Betaine per g	mg Choline per g
SE-1-R2-core-a	SE-1	1	R2	core	SE-1-core-R2	SE-1-core	3.32625	9.70059	40.6473	0.585953	2.4664	1.62782	9.69279	0.590313	1.50309	0.998869	1.39469	0.232349	1.03631	0.700021	0.338482	0.194232	0.188629	0.803097	0.173474	3.11029	0.151333	0.127242	0.249727	0.310477	0.884274	0.958355	0.1307
SE-1-R2-core-b	SE-1	2	R2	core	SE-1-core-R2	SE-1-core	3.35097	10.2193	48.6516	0.63009	3.71448	2.45155	10.3163	0.410045	1.69259	1.12	1.61097	0.24835	1.12388	0.771267	0.379053	0.214154	0.208276	0.868177	0.191267	3.43996	0.157628	0.133271	0.269322	0.301742	0.78102	1.08945	0.141657
SE-1-R2-core-c	SE-1	3	R2	core	SE-1-core-R2	SE-1-core	3.18388	9.63523	46.7321	0.587896	4.1164	2.71682	9.73396	0.434352	1.52269	1.06883	1.57816	0.234243	1.09228	0.73415	0.339044	0.190008	0.18791	0.79682	0.169702	3.11929	0.129062	0.127182	0.255663	0.284874	0.775386	1.0585	0.140583
SE-1-R3-core-a	SE-1	1	R3	core	SE-1-core-R3	SE-1-core	3.17683	9.34119	25.9426	0.624077	1.68553	1.11245	9.94354	0.464274	1.488	0.951634	1.33918	0.278024	1.20332	0.810956	0.380501	0.206467	0.196343	0.776066	0.184402	2.8745	0.151768	0.104044	0.23818	0.295459	0.748971	1.19629	0.220206
SE-1-R3-core-b	SE-1	2	R3	core	SE-1-core-R3	SE-1-core	3.01413	9.1345	34.7804	0.661189	2.30007	1.51805	10.1932	0.42499	1.57925	1.00447	1.40976	0.276018	1.15814	0.718145	0.398354	0.210741	0.209193	0.843073	0.188219	3.07841	0.157705	0.101957	0.250725	0.262629	0.644175	1.23268	0.202314
SE-1-R3-core-c	SE-1	3	R3	core	SE-1-core-R3	SE-1-core	3.35267	8.70005	28.7993	0.614277	2.39536	1.58094	9.59603	1.02678	1.49863	0.941164	1.33683	0.264283	1.16842	0.760036	0.374419	0.199281	0.19436	0.808211	0.177984	2.89367	0.148562	0.104841	0.235958	0.290225	0.754597	1.14597	0.199186
SE-1-R4-core-a	SE-1	1	R4	core	SE-1-core-R4	SE-1-core	4.0097	12.13	56.6248	0.588355	5.21006	3.43864	11.4051	0.401268	1.43104	0.997542	1.94439	0.21372	1.0271	0.690917	0.299819	0.201446	0.200233	0.744048	0.179918	2.70104	0.106535	0.0987184	0.192583	0.304975	0.806548	1.19493	0.155783
SE-1-R4-core-b	SE-1	2	R4	core	SE-1-core-R4	SE-1-core	5.25722	12.6648	55.18	1.05966	4.22536	2.78874	13.3599	0.703136	1.05742	0.722148	1.55617	0.164605	0.404909	0.172082	0.172843	0.147542	0.167526	1.01637	0.131774	2.05804	0.064362	0.138889	0.156794	0.397529	1.92381	1.08549	0.0798097
SE-1-R4-core-c	SE-1	3	R4	core	SE-1-core-R4	SE-1-core	3.73347	11.3089	51.4051	0.569818	4.20968	2.77839	10.909	0.385477	1.44118	1.00613	1.79456	0.207349	1.01025	0.676146	0.304024	0.197101	0.19471	0.734055	0.176037	2.72995	0.114858	0.095731	0.194985	0.288115	0.721119	1.10663	0.148965
SE-1-R2-F1-a	SE-1	1	R2	F1	SE-1-F1-R2	SE-1-F1	14.8823	40.3476	41.1871	1.87298	3.67878	2.42799	22.3967	1.93563	3.7541	2.04449	4.28606	0.835055	2.46042	2.52198	1.11705	0.39775	0.392785	1.47675	0.355242	9.80431	0.48028	0.393754	0.616528	0.571483	2.11506	2.57967	0.740609
SE-1-R2-F1-b	SE-1	2	R2	F1	SE-1-F1-R2	SE-1-F1	13.0016	37.222	37.7411	1.54731	3.2889	2.17067	20.2907	1.66258	3.42643	1.91974	4.01304	0.757675	2.2173	2.27575	1.00005	0.346965	0.348639	1.22794	0.309885	8.8751	0.464344	0.327245	0.585856	0.402902	1.2545	2.37735	0.697023
SE-1-R2-F1-c	SE-1	3	R2	F1	SE-1-F1-R2	SE-1-F1	12.2855	34.7425	38.7234	1.49084	3.8356	2.53149	19.7833	1.7631	3.4162	1.79226	3.94867	0.744795	2.15516	2.23789	0.996642	0.353778	0.357604	1.1989	0.31597	8.54625	0.423355	0.296148	0.564014	0.384587	1.16202	2.26856	0.673261
SE-1-R3-F1-a	SE-1	1	R3	F1	SE-1-F1-R3	SE-1-F1	7.27797	19.8664	17.0813	1.4167	2.60623	1.72011	16.6802	1.02144	3.15545	1.92365	2.74998	0.570413	2.46503	1.8754	0.888685	0.340951	0.322386	1.08326	0.304514	9.9683	0.443734	0.353775	0.433352	0.330857	0.978744	2.23559	0.539138
SE-1-R3-F1-b	SE-1	2	R3	F1	SE-1-F1-R3	SE-1-F1	7.6576	20.1067	17.8365	1.37123	2.5435	1.67871	16.8341	1.01074	3.04029	1.89749	2.81335	0.569062	2.67078	1.86356	0.86599	0.326286	0.310018	1.00921	0.291415	9.59349	0.437019	0.342288	0.432839	0.31857	0.908715	2.27945	0.556281
SE-1-R3-F1-c	SE-1	3	R3	F1	SE-1-F1-R3	SE-1-F1	7.48989	19.8873	16.0989	1.30021	2.3767	1.56862	16.1763	0.903734	2.8399	1.75164	2.68397	0.544407	2.24659	1.71705	0.810379	0.307714	0.292287	0.973285	0.274829	8.93461	0.403212	0.321009	0.403106	0.315671	0.90232	2.15242	0.529906
SE-1-R4-F1-a	SE-1	1	R4	F1	SE-1-F1-R4	SE-1-F1	16.8898	51.0657	67.3408	2.09485	5.43261	3.58552	25.7002	2.54473	3.95843	1.81114	5.2678	0.715764	2.14097	2.44975	1.14973	0.393492	0.415657	1.62155	0.351439	8.55817	0.399032	0.2636	0.612871	0.563262	2.16098	2.71936	0.709624
SE-1-R4-F1-b	SE-1	2	R4	F1	SE-1-F1-R4	SE-1-F1	14.2215	50.5652	70.5834	1.80008	5.34913	3.53042	23.3133	2.04339	4.01672	1.99342	5.33778	0.725843	2.37433	2.74094	1.18979	0.410674	0.425256	1.44955	0.366786	8.70946	0.452177	0.249765	0.623721	0.492225	1.60218	2.82962	0.796566
SE-1-R4-F1-c	SE-1	3	R4	F1	SE-1-F1-R4	SE-1-F1	14.2486	49.0879	63.5235	1.52429	4.34667	2.8688	22.0775	1.90865	3.64323	1.93067	5.09344	0.688773	2.31348	2.70969	1.08844	0.378273	0.386169	1.28928	0.337847	7.83229	0.433849	0.225655	0.5841	0.445145	1.28095	2.65421	0.733293
SE-1-R2-F2-a	SE-1	1	R2	F2	SE-1-F2-R2	SE-1-F2	15.152	42.1429	83.5367	1.75833	3.75171	2.47613	21.9947	1.97296	3.5826	1.30472	4.48305	0.810329	1.95409	2.17981	0.992089	0.325053	0.368438	1.50898	0.290314	7.09843	0.250503	0.224887	0.63714	0.52259	1.84828	2.7889	0.757958
SE-1-R2-F2-b	SE-1	2	R2	F2	SE-1-F2-R2	SE-1-F2	13.6438	38.1691	79.9629	1.50821	3.66571	2.41937	20.729	1.78044	3.09018	1.48955	4.17991	0.741766	1.73789	1.97419	0.888483	0.290751	0.328588	1.35649	0.259678	5.84806	0.349028	0.200107	0.591708	0.46973	1.49977	2.6526	0.721835
SE-1-R2-F2-c	SE-1	3	R2	F2	SE-1-F2-R2	SE-1-F2	16.2524	37.8809	78.7043	2.2727	3.61557	2.38628	22.3695	2.36862	3.07558	1.35676	3.75202	0.71788	1.34401	1.43214	0.826598	0.318193	0.345037	2.18797	0.284187	5.69489	0.319481	0.31194	0.567497	0.914162	4.20524	2.46095	0.595753
SE-1-R3-F2-a	SE-1	1	R3	F2	SE-1-F2-R3	SE-1-F2	8.67743	23.5641	41.1841	1.20238	2.50101	1.65066	16.4669	1.02439	3.36392	1.47212	2.93768	0.647168	1.87852	1.84739	0.924567	0.338282	0.350709	1.26791	0.30213	6.91315	0.305347	0.173033	0.513477	0.321244	0.815297	2.30583	0.574589
SE-1-R3-F2-b	SE-1	2	R3	F2	SE-1-F2-R3	SE-1-F2	8.54018	24.3429	37.8393	1.02306	2.44744	1.61531	15.4725	1.01295	2.8743	1.31278	3.0019	0.637812	1.75098	1.72639	0.795991	0.288949	0.305063	1.10288	0.258069	5.82546	0.276279	0.162226	0.474851	0.312794	0.78112	2.23015	0.608994
SE-1-R3-F2-c	SE-1	3	R3	F2	SE-1-F2-R3	SE-1-F2	7.8025	22.9158	35.4226	1.2428	3.24846	2.14398	14.8818	0.997098	2.84324	1.25189	2.92966	0.603537	1.6861	1.63204	0.789366	0.282894	0.298592	1.1338	0.252661	5.78369	0.263199	0.166042	0.455396	0.309577	0.841296	2.13826	0.554956
SE-1-R4-F2-a	SE-1	1	R4	F2	SE-1-F2-R4	SE-1-F2	15.4387	44.3495	121.067	1.62455	4.72461	3.11824	22.151	2.23458	4.11397	1.73913	4.98223	0.659838	2.52883	2.84028	1.11399	0.437899	0.433007	1.74252	0.391101	7.02064	0.303551	0.210023	0.607044	0.73642	2.40279	2.90905	0.676156
SE-1-R4-F2-b	SE-1	2	R4	F2	SE-1-F2-R4	SE-1-F2	12.4648	37.8287	110.093	4.80302	9.92393	6.54979	21.4838	2.26137	3.16397	1.48192	5.08561	0.536894	1.75979	2.04828	0.87942	0.319107	0.340349	1.27121	0.285004	5.42176	0.295552	0.142338	0.516986	0.416962	1.40578	2.65921	0.674574
SE-1-R4-F2-c	SE-1	3	R4	F2	SE-1-F2-R4	SE-1-F2	12.1229	42.6867	124.587	1.47372	5.82524	3.84466	21.0517	1.73833	3.51808	1.63083	5.0062	0.595414	2.00763	2.30553	0.972041	0.347665	0.376186	1.32413	0.31051	6.08611	0.321971	0.142412	0.571765	0.414735	1.13329	2.98617	0.651512
SE-1-R2-F3-a	SE-1	1	R2	F3	SE-1-F3-R2	SE-1-F3	12.0079	31.8208	115.244	1.42381	3.89022	2.56754	17.5441	1.73143	3.21462	1.23371	3.74388	0.613712	1.88037	1.96689	0.846067	0.321019	0.333869	1.47164	0.286711	6.28422	0.209751	0.19487	0.537379	0.529199	1.74753	2.65409	0.514306
SE-1-R2-F3-b	SE-1	2	R2	F3	SE-1-F3-R2	SE-1-F3	10.9074	30.7098	113.713	1.38107	3.81484	2.51779	17.4295	1.42222	2.81563	1.32	3.58928	0.564094	1.48549	1.55214	0.732744	0.26567	0.296758	1.28101	0.237278	5.37697	0.280135	0.170925	0.509763	0.408393	1.37436	2.60928	0.49704
SE-1-R2-F3-c	SE-1	3	R2	F3	SE-1-F3-R2	SE-1-F3	10.6962	29.6552	106.938	1.29384	3.69773	2.4405	16.0601	1.42387	3.01842	1.42302	3.55187	0.586812	1.80587	1.93249	0.803443	0.308933	0.317678	1.41434	0.275918	5.6183	0.292526	0.185203	0.521993	0.509907	1.62069	2.52327	0.506556
SE-1-R3-F3-a	SE-1	1	R3	F3	SE-1-F3-R3	SE-1-F3	9.62627	26.6446	53.6373	0.975905	2.44886	1.61625	15.2636	1.29554	2.84191	1.17915	3.16345	0.704814	1.73139	1.79858	0.802324	0.276482	0.303634	1.05923	0.246934	5.05542	0.234722	0.124916	0.522868	0.329347	0.766218	2.33533	0.655655
SE-1-R3-F3-b	SE-1	2	R3	F3	SE-1-F3-R3	SE-1-F3	7.95581	22.5762	51.0192	0.880327	2.42059	1.59759	14.0658	1.02511	2.48379	1.1161	2.79376	0.604897	1.57511	1.56031	0.690291	0.25418	0.275972	0.951519	0.227016	4.54794	0.222647	0.12184	0.46739	0.28482	0.587658	2.15481	0.57533
SE-1-R3-F3-c	SE-1	3	R3	F3	SE-1-F3-R3	SE-1-F3	8.79482	24.8202	54.5527	0.95059	2.64542	1.74597	14.9079	1.22281	2.79843	1.19546	3.0248	0.653324	1.64745	1.66472	0.782098	0.272274	0.297137	1.08994	0.243176	5.12313	0.242059	0.126153	0.51041	0.307022	0.700242	2.27618	0.613086
SE-1-R4-F3-a	SE-1	1	R4	F3	SE-1-F3-R4	SE-1-F3	10.4474	29.1379	133.484	1.31743	4.74382	3.13092	18.6042	1.33193	2.78298	1.41645	3.71386	0.431477	1.59744	1.6032	0.721051	0.319499	0.321865	1.41521	0.285355	4.80971	0.24831	0.158709	0.427285	0.561245	1.88236	2.52692	0.424358
SE-1-R4-F3-b	SE-1	2	R4	F3	SE-1-F3-R4	SE-1-F3	7.39652	25.5137	120.733	0.987316	5.42977	3.58365	15.758	0.944251	2.44722	1.25312	3.52612	0.37911	1.37401	1.42372	0.631467	0.269151	0.280835	1.02171	0.240387	4.33054	0.227485	0.0989276	0.391091	0.297472	0.696442	2.34494	0.397184
SE-1-R4-F3-c	SE-1	3	R4	F3	SE-1-F3-R4	SE-1-F3	8.28407	25.2276	112.552	1.04895	4.25999	2.81159	16.2367	1.03648	2.27921	1.15635	3.21949	0.356587	1.15085	1.17281	0.580718	0.247505	0.267816	1.05928	0.221054	4.02479	0.208036	0.101957	0.366449	0.323206	0.984156	2.19812	0.352191
SE-1-R2-F4-a	SE-1	1	R2	F4	SE-1-F4-R2	SE-1-F4	7.85624	21.6328	147.703	1.15701	4.47054	2.95056	14.8183	1.02424	2.54932	1.176	3.00697	0.402927	1.22266	1.10143	0.639503	0.25366	0.269463	1.27562	0.226551	5.05494	0.228558	0.141143	0.421064	0.341986	1.10164	2.56701	0.284557
SE-1-R2-F4-b	SE-1	2	R2	F4	SE-1-F4-R2	SE-1-F4	7.19559	20.1662	141.491	1.02768	4.81463	3.17766	13.8123	0.896939	2.22318	1.08671	2.90832	0.372813	1.14893	1.04721	0.551451	0.227834	0.242733	1.10803	0.203485	4.40104	0.210923	0.135988	0.385323	0.319103	0.949193	2.46163	0.287576
SE-1-R2-F4-c	SE-1	3	R2	F4	SE-1-F4-R2	SE-1-F4	7.22295	20.3264	139.556	1.02554	4.66264	3.07734	13.7677	0.947237	2.16869	1.06963	2.89353	0.375403	1.15419	1.03735	0.538653	0.225852	0.239773	1.08859	0.201715	4.29497	0.20622	0.133118	0.382473	0.309821	0.957195	2.45282	0.280324
SE-1-R3-F4-a	SE-1	1	R3	F4	SE-1-F4-R3	SE-1-F4	6.58582	18.5618	69.8148	0.854274	2.66607	1.75961	12.7414	0.917692	2.68088	1.13559	2.49058	0.523415	1.49187	1.46109	0.737992	0.267299	0.283694	1.10448	0.238733	4.87289	0.216071	0.0947708	0.45919	0.277201	0.516641	2.09844	0.47287
SE-1-R3-F4-b	SE-1	2	R3	F4	SE-1-F4-R3	SE-1-F4	6.70701	17.8254	80.0721	0.980848	3.12304	2.06121	13.4017	0.905021	2.31001	1.05827	2.4548	0.497922	1.39944	1.28022	0.630899	0.257936	0.265596	1.17608	0.230371	4.18355	0.197866	0.132605	0.433064	0.407385	1.25892	2.20403	0.443214
SE-1-R3-F4-c	SE-1	3	R3	F4	SE-1-F4-R3	SE-1-F4	6.46337	17.7858	80.2724	0.950143	3.25322	2.14712	13.5037	0.896197	2.15339	0.998506	2.43999	0.479059	1.28076	1.13408	0.585586	0.230354	0.248904	1.03949	0.205736	4.01334	0.187292	0.120506	0.421929	0.320575	0.937464	2.18904	0.433766
SE-1-R4-F4-a	SE-1	1	R4	F4	SE-1-F4-R4	SE-1-F4	7.50276	20.5828	144.942	0.990689	4.97576	3.284	15.4391	0.831714	2.37264	1.24907	3.08626	0.317222	1.29364	1.18248	0.580766	0.282018	0.279195	1.26872	0.251878	4.2532	0.204228	0.127106	0.331522	0.448356	1.43438	2.38714	0.267995
SE-1-R4-F4-b	SE-1	2	R4	F4	SE-1-F4-R4	SE-1-F4	6.87946	19.2657	138.042	0.884196	5.51935	3.64277	14.2608	0.777802	1.9062	1.1215	2.96687	0.289904	1.22045	1.09394	0.464726	0.24949	0.241308	1.0751	0.222827	3.39585	0.17705	0.125209	0.287276	0.433753	1.38157	2.275	0.241046
SE-1-R4-F4-c	SE-1	3	R4	F4	SE-1-F4-R4	SE-1-F4	6.67837	20.1867	155.318	1.30007	10.0052	6.60346	16.1436	0.894485	1.97144	1.0736	3.65543	0.292922	1.06373	0.894039	0.46393	0.243771	0.247769	0.99169	0.217719	3.52073	0.174761	0.104786	0.301235	0.314634	1.00333	2.48245	0.26386
SE-1-R2-F5-a	SE-1	1	R2	F5	SE-1-F5-R2	SE-1-F5	6.64814	17.2065	158.931	1.00973	5.22772	3.4503	13.1904	0.809683	2.19073	1.11423	2.74976	0.322501	1.18487	0.980142	0.531001	0.243985	0.241582	1.30023	0.217911	4.41691	0.201843	0.166178	0.352744	0.437242	1.52433	2.48818	0.213861
SE-1-R2-F5-b	SE-1	2	R2	F5	SE-1-F5-R2	SE-1-F5	6.85193	17.1556	154.884	0.916713	5.37077	3.54471	13.0238	0.865899	1.98619	1.08578	2.71523	0.319258	1.24506	1.03835	0.483999	0.239432	0.229257	1.22421	0.213844	3.98327	0.193658	0.175625	0.337318	0.485391	1.70747	2.45633	0.229604
SE-1-R2-F5-c	SE-1	3	R2	F5	SE-1-F5-R2	SE-1-F5	6.78929	17.6817	168.269	0.9548	6.44915	4.25644	13.3404	0.885554	2.12162	1.14564	2.94837	0.337305	1.34767	1.13999	0.522905	0.259884	0.245534	1.23651	0.232111	4.25563	0.205922	0.173996	0.353015	0.47401	1.5945	2.63956	0.241136
SE-1-R3-F5-a	SE-1	1	R3	F5	SE-1-F5-R3	SE-1-F5	5.52099	14.7229	99.9153	0.896706	3.45305	2.27901	12.2394	0.886264	1.90711	0.978227	2.2021	0.36898	1.23198	0.97434	0.500911	0.226996	0.23202	1.11255	0.202737	3.66699	0.16977	0.124404	0.359884	0.408031	1.11061	2.14781	0.293896
SE-1-R3-F5-b	SE-1	2	R3	F5	SE-1-F5-R3	SE-1-F5	5.6565	14.5033	102.03	0.89385	3.88735	2.56565	11.9885	0.782538	2.35612	1.14528	2.28518	0.397495	1.44227	1.2431	0.62136	0.274793	0.267569	1.29893	0.245426	4.47016	0.204148	0.132771	0.403523	0.425574	1.27455	2.19232	0.317075
SE-1-R3-F5-c	SE-1	3	R3	F5	SE-1-F5-R3	SE-1-F5	5.39414	14.5183	101.393	0.877403	3.68799	2.43407	12.2409	0.725699	2.02183	1.00193	2.2254	0.365562	1.17428	0.936086	0.525384	0.228282	0.236624	1.07038	0.203886	3.93804	0.177698	0.109382	0.372562	0.305009	0.849267	2.17939	0.296693
SE-1-R4-F5-a	SE-1	1	R4	F5	SE-1-F5-R4	SE-1-F5	8.44473	19.8821	155.965	1.33825	5.03723	3.32457	17.7739	0.999599	1.20607	0.671103	2.55706	0.200585	0.373433	0.221151	0.218658	0.158188	0.185142	1.19378	0.141283	2.26542	0.0927473	0.162776	0.207152	0.461329	2.50229	2.35353	0.142859
SE-1-R4-F5-b	SE-1	2	R4	F5	SE-1-F5-R4	SE-1-F5	6.95665	18.5165	162.492	0.896223	7.35568	4.85475	14.831	0.833922	2.04376	1.18505	3.15734	0.282534	1.25285	1.06441	0.489034	0.263367	0.253695	1.15986	0.235221	3.7327	0.182739	0.134854	0.282795	0.474999	1.5154	2.53889	0.243778
SE-1-R4-F5-c	SE-1	3	R4	F5	SE-1-F5-R4	SE-1-F5	7.37432	19.2569	172.458	1.03369	7.53555	4.97346	15.895	0.88458	2.25701	1.25834	3.28601	0.299631	1.27087	1.07174	0.538665	0.289635	0.279738	1.36869	0.258682	4.11977	0.197478	0.154935	0.30397	0.538853	1.8968	2.67278	0.245972
SE-1-R2-a	SE-1	1	R2	WholeFlour	SE-1-WholeFlour-R2	SE-1-WholeFlour	5.43742	17.5985	52.1835	0.667999	3.50485	2.3132	10.8221	0.707141	2.0971	1.2409	2.3849	0.282345	1.52158	1.47266	0.412101	0.239093	0.237169	0.773186	0.213541	4.1444	0.18645	0.144975	0.213218	0.312777	0.676554	1.3894	0.247234
SE-1-R2-b	SE-1	2	R2	WholeFlour	SE-1-WholeFlour-R2	SE-1-WholeFlour	6.06474	18.7098	61.1625	0.760261	2.92838	1.93273	12.0271	0.814427	2.16785	1.21315	2.34556	0.271216	1.29651	1.22404	0.413259	0.228088	0.244372	0.881236	0.203712	4.34036	0.180117	0.154399	0.222679	0.297983	0.747318	1.50111	0.221176
SE-1-R2-c	SE-1	3	R2	WholeFlour	SE-1-WholeFlour-R2	SE-1-WholeFlour	6.1347	18.4932	52.6671	0.655607	2.66224	1.75708	11.3452	0.907329	2.00703	1.20068	2.28711	0.263413	1.37866	1.30888	0.383208	0.218438	0.22741	0.788729	0.195093	4.07325	0.177437	0.151637	0.209399	0.296462	0.742057	1.43605	0.229148
SE-1-R3-a	SE-1	1	R3	WholeFlour	SE-1-WholeFlour-R3	SE-1-WholeFlour	5.11032	17.7827	50.0372	0.608576	2.94044	1.94069	10.9816	0.770129	2.17624	1.41976	2.28648	0.286012	1.65828	1.6803	0.433128	0.244825	0.262299	0.751579	0.21866	4.19807	0.189938	0.106945	0.232044	0.256694	0.49128	1.56862	0.293598
SE-1-R3-b	SE-1	2	R3	WholeFlour	SE-1-WholeFlour-R3	SE-1-WholeFlour	5.76189	18.7666	56.6107	0.780979	2.74462	1.81145	12.0439	0.804	2.62136	1.49455	2.35369	0.302264	1.65971	1.69608	0.53433	0.278639	0.293429	0.988616	0.248861	5.02175	0.211766	0.116853	0.272509	0.302391	0.697377	1.70046	0.29433
SE-1-R3-c	SE-1	3	R3	WholeFlour	SE-1-WholeFlour-R3	SE-1-WholeFlour	5.52529	18.3234	57.5425	0.713517	2.70583	1.78585	11.6311	0.766755	2.59483	1.4971	2.33893	0.303993	1.7074	1.75827	0.536923	0.281411	0.29314	0.949084	0.251336	4.96206	0.212316	0.103957	0.270607	0.270312	0.512213	1.67991	0.294916
SE-1-R4-a	SE-1	1	R4	WholeFlour	SE-1-WholeFlour-R4	SE-1-WholeFlour	10.3204	23.1277	85.2012	0.795922	3.3862	2.23489	15.5268	5.75919	2.27209	1.34416	2.77753	0.289459	1.5157	1.45662	0.43892	0.299589	0.28562	0.903436	0.267571	3.94035	0.180107	0.113244	0.207401	0.374122	1.22701	1.66262	0.265403
SE-1-R4-b	SE-1	2	R4	WholeFlour	SE-1-WholeFlour-R4	SE-1-WholeFlour	6.83299	22.2337	93.9394	0.830109	5.29743	3.49631	14.4918	0.902278	2.12843	1.22771	2.98124	0.257352	1.20887	1.09826	0.387869	0.247508	0.267844	0.903227	0.221057	3.88256	0.159835	0.10569	0.201555	0.302205	0.893654	1.82125	0.248429
SE-1-R4-c	SE-1	3	R4	WholeFlour	SE-1-WholeFlour-R4	SE-1-WholeFlour	8.53269	22.7304	90.3047	1.02513	4.74479	3.13156	15.2814	1.57581	2.14346	1.23544	2.8197	0.268127	1.19838	1.06755	0.391043	0.268215	0.277089	1.23185	0.239551	3.79333	0.162431	0.159543	0.202276	0.535318	2.08665	1.74889	0.230433
SE-3-R1-core-a	SE-3	1	R1	core	SE-3-core-R1	SE-3-core	1.66772	5.45178	14.8609	0.484916	2.37095	1.56483	9.42405	0.178851	1.18344	0.58727	1.0603	0.177269	0.664473	0.402614	0.30041	0.163354	0.139168	0.794521	0.145896	2.62853	0.108428	0.177406	0.294025	0.225995	0.435726	0.968998	0.1675
SE-3-R1-core-b	SE-3	2	R1	core	SE-3-core-R1	SE-3-core	1.87368	5.50132	16.5282	0.502842	2.33171	1.53893	9.4044	0.307777	1.22651	0.66478	1.03297	0.169063	0.62333	0.362071	0.305562	0.156574	0.138429	0.853992	0.139841	2.62286	0.131144	0.176083	0.297633	0.247517	0.497691	0.966918	0.163454
SE-3-R1-core-c	SE-3	3	R1	core	SE-3-core-R1	SE-3-core	1.87932	5.53856	16.0664	0.505195	2.29653	1.51571	9.40006	0.368775	1.1927	0.647277	1.02977	0.165644	0.622463	0.346155	0.301415	0.1542	0.134674	0.826903	0.137721	2.56112	0.129261	0.172246	0.291614	0.239048	0.472295	0.959163	0.160911
SE-3-R3-core-a	SE-3	1	R3	core	SE-3-core-R3	SE-3-core	2.04004	6.12546	14.0527	0.535427	1.37792	0.909424	8.88109	0.481026	1.20328	0.618589	0.977537	0.221964	0.760422	0.49846	0.310366	0.160199	0.141025	0.70261	0.143078	2.8321	0.132896	0.192837	0.289512	0.254011	0.582382	1.04022	0.173439
SE-3-R3-core-b	SE-3	2	R3	core	SE-3-core-R3	SE-3-core	1.90511	5.73645	15.307	0.543853	1.8294	1.2074	8.46018	0.332398	1.29885	0.702705	0.982987	0.215994	0.775808	0.488292	0.335652	0.160151	0.143877	0.757766	0.143036	2.92181	0.105553	0.204982	0.299643	0.276679	0.623357	1.01133	0.169172
SE-3-R3-core-c	SE-3	3	R3	core	SE-3-core-R3	SE-3-core	1.79793	6.15495	16.8759	0.52079	2.0139	1.32918	8.87914	0.213543	1.36361	0.72627	1.08761	0.230167	0.839188	0.563814	0.356795	0.170693	0.153317	0.731675	0.152451	3.11971	0.123642	0.204749	0.312047	0.231934	0.423872	1.13175	0.18703
SE-3-R4-core-a	SE-3	1	R4	core	SE-3-core-R4	SE-3-core	2.22109	6.79643	19.8224	0.578357	1.93623	1.27791	9.76618	0.384394	1.62977	0.693405	1.11352	0.203106	0.784764	0.541768	0.408204	0.202927	0.179105	0.912368	0.18124	3.81073	0.146928	0.206223	0.31204	0.273326	0.502538	1.07336	0.161587
SE-3-R4-core-b	SE-3	2	R4	core	SE-3-core-R4	SE-3-core	2.14661	6.52823	21.1007	0.562723	2.58425	1.70561	9.3759	0.284081	1.3527	0.741213	1.13675	0.182761	0.711719	0.442561	0.338949	0.170048	0.151693	0.816165	0.151875	3.05026	0.134273	0.210371	0.290955	0.257853	0.551265	1.08289	0.159666
SE-3-R4-core-c	SE-3	3	R4	core	SE-3-core-R4	SE-3-core	2.05282	6.39593	22.1689	0.565098	3.49377	2.30589	9.25572	0.276805	1.26328	0.811734	1.22972	0.179937	0.7226	0.424298	0.318337	0.165088	0.144968	0.783536	0.147445	2.66384	0.161473	0.213589	0.283117	0.265258	0.615647	1.13024	0.161331
SE-3-R1-F1-a	SE-3	1	R1	F1	SE-3-F1-R1	SE-3-F1	11.7422	31.6234	10.507	1.855	3.03208	2.00118	20.7317	1.81302	3.73244	1.71112	3.84565	0.772727	1.91035	1.82934	1.00055	0.361261	0.348074	1.46322	0.322653	9.26676	0.415078	0.386328	0.479825	0.444678	1.43648	3.52042	0.71504
SE-3-R1-F1-b	SE-3	2	R1	F1	SE-3-F1-R1	SE-3-F1	12.1802	30.5764	11.1307	1.91016	3.22612	2.12924	21.8783	1.88166	3.65693	1.69956	3.84637	0.762825	1.89974	1.73182	0.980584	0.35634	0.353721	1.48475	0.318258	9.13873	0.41334	0.393344	0.479985	0.439482	1.45555	3.48909	0.746958
SE-3-R1-F1-c	SE-3	3	R1	F1	SE-3-F1-R1	SE-3-F1	11.2998	29.2195	10.3924	1.73852	2.9306	1.93419	20.8153	1.75384	3.30578	1.68775	3.69398	0.716356	1.87053	1.69285	0.894558	0.325716	0.312027	1.3831	0.290907	8.743	0.418707	0.408558	0.457282	0.455941	1.33386	3.47096	0.71229
SE-3-R3-F1-a	SE-3	1	R3	F1	SE-3-F1-R3	SE-3-F1	5.44715	15.9897	34.9404	0.947598	2.03731	1.34463	11.7793	0.806321	2.55415	0.96919	2.03752	0.473053	1.14615	1.11771	0.681528	0.244659	0.252166	1.06419	0.218512	5.03774	0.224051	0.18186	0.416518	0.277563	0.524419	2.13516	0.411202
SE-3-R3-F1-b	SE-3	2	R3	F1	SE-3-F1-R3	SE-3-F1	9.14779	23.1656	10.1348	1.69231	2.7162	1.79269	19.7083	1.4836	3.40972	2.03364	3.27341	0.630525	2.14057	1.95284	0.93138	0.323035	0.309842	1.22527	0.288513	9.4134	0.503821	0.500942	0.437478	0.423043	1.41704	3.0786	0.588655
SE-3-R3-F1-c	SE-3	3	R3	F1	SE-3-F1-R3	SE-3-F1	9.02366	22.6359	10.2524	1.6879	2.72252	1.79686	19.4292	1.60919	3.35674	2.05722	3.21754	0.623624	2.17417	1.94917	0.909765	0.317672	0.306437	1.24964	0.283722	9.34529	0.508682	0.517138	0.430363	0.431229	1.40696	3.06987	0.569686
SE-3-R4-F1-a	SE-3	1	R4	F1	SE-3-F1-R4	SE-3-F1	11.7987	32.4247	15.7806	1.67966	3.09426	2.04221	20.1851	2.02038	3.59534	1.64999	3.62227	0.778045	1.7979	1.75178	1.03665	0.351667	0.352791	1.30475	0.314084	9.21832	0.404623	0.312352	0.571653	0.413924	1.19771	2.98982	0.722398
SE-3-R4-F1-b	SE-3	2	R4	F1	SE-3-F1-R4	SE-3-F1	9.74498	27.959	13.6303	1.42817	2.81792	1.85983	17.7519	1.28885	2.93913	1.52265	3.19046	0.669476	1.6623	1.51166	0.857573	0.293126	0.288431	1.10839	0.2618	7.98352	0.382297	0.302161	0.502878	0.363924	1.14462	2.72074	0.661527
SE-3-R4-F1-c	SE-3	3	R4	F1	SE-3-F1-R4	SE-3-F1	9.35049	28.0387	13.2657	1.4961	3.0605	2.01993	17.8038	1.22985	2.89794	1.4413	3.26184	0.671416	1.5893	1.48832	0.848131	0.289139	0.285265	1.16648	0.258239	7.80304	0.359697	0.301256	0.499321	0.391375	1.23396	2.76347	0.664985
SE-3-R1-F2-a	SE-3	1	R1	F2	SE-3-F2-R1	SE-3-F2	10.592	28.0538	14.3122	1.40189	2.50018	1.65012	18.7849	1.39741	3.37272	1.1193	3.29371	0.744575	1.35902	1.45434	0.918801	0.298776	0.324665	1.5136	0.266846	6.23845	0.266591	0.204529	0.464143	0.374648	0.980215	3.117	0.762699
SE-3-R1-F2-b	SE-3	2	R1	F2	SE-3-F2-R1	SE-3-F2	9.19359	24.6471	13.6811	1.14389	2.25245	1.48662	17.2966	1.13239	2.81061	0.997263	2.99256	0.64917	1.2232	1.25086	0.762345	0.256199	0.271902	1.26724	0.228819	5.22005	0.243851	0.19202	0.303512	0.33584	0.773879	2.9039	0.706474
SE-3-R1-F2-c	SE-3	3	R1	F2	SE-3-F2-R1	SE-3-F2	9.62598	25.6128	14.0468	1.16631	2.25665	1.48939	17.7775	1.2846	2.77421	1.00455	3.08892	0.666587	1.24455	1.25427	0.751797	0.255406	0.270751	1.25173	0.228111	5.15652	0.24572	0.197688	0.3037	0.335301	0.781816	2.98873	0.725675
SE-3-R3-F2-a	SE-3	1	R3	F2	SE-3-F2-R3	SE-3-F2	9.21833	22.9065	10.5739	1.8073	2.8238	1.86371	19.9604	1.62562	3.7789	1.90556	3.23854	0.671627	2.13126	2.01287	1.03472	0.357751	0.349851	1.3654	0.319518	10.1327	0.440332	0.483321	0.455189	0.447148	1.46354	3.04514	0.574697
SE-3-R3-F2-b	SE-3	2	R3	F2	SE-3-F2-R3	SE-3-F2	8.70448	25.8415	19.0359	1.31353	2.23819	1.47721	16.7615	1.14651	3.35362	1.37295	3.04641	0.677848	1.59435	1.68517	0.910962	0.305661	0.320348	1.33843	0.272995	6.71941	0.329339	0.262138	0.501856	0.396989	0.981742	3.01952	0.621901
SE-3-R3-F2-c	SE-3	3	R3	F2	SE-3-F2-R3	SE-3-F2	9.18583	25.6627	18.9747	1.32329	2.19951	1.45168	17.0157	1.20962	3.28933	1.36458	3.01258	0.677918	1.57117	1.64747	0.892334	0.297078	0.315661	1.28787	0.265329	6.59897	0.330606	0.26284	0.491695	0.37361	0.952491	3.00434	0.615841
SE-3-R4-F2-a	SE-3	1	R4	F2	SE-3-F2-R4	SE-3-F2	8.61814	27.2393	26.5654	1.08786	2.24123	1.47921	15.0171	1.24829	2.80695	1.10738	2.97464	0.639852	1.25206	1.41114	0.78609	0.266431	0.284337	1.17053	0.237958	5.31008	0.276798	0.191246	0.510142	0.340543	0.756799	2.54868	0.6074
SE-3-R4-F2-b	SE-3	2	R4	F2	SE-3-F2-R4	SE-3-F2	8.81829	26.6612	27.4286	1.08124	2.27216	1.49962	15.7124	1.18447	2.63946	1.07911	2.96588	0.628454	1.23833	1.36519	0.759296	0.25162	0.266349	1.10007	0.224729	5.22766	0.275754	0.188468	0.505312	0.325378	0.712141	2.61703	0.635148
SE-3-R4-F2-c	SE-3	3	R4	F2	SE-3-F2-R4	SE-3-F2	8.25132	24.8392	26.7353	1.10385	2.18089	1.43939	14.8764	1.10118	2.90621	1.08429	2.7685	0.609099	1.19774	1.34831	0.806206	0.271089	0.28829	1.23478	0.242118	5.59585	0.272238	0.176929	0.510324	0.310344	0.734838	2.41542	0.58119
SE-3-R1-F3-a	SE-3	1	R1	F3	SE-3-F3-R1	SE-3-F3	6.4767	20.3019	21.7401	1.09475	2.2277	1.47028	13.6877	0.95744	2.74665	0.918456	2.4392	0.539638	1.08205	1.11416	0.729992	0.260195	0.265867	1.39123	0.232388	5.21957	0.218696	0.178328	0.44414	0.315703	0.654376	2.47429	0.515359
SE-3-R1-F3-b	SE-3	2	R1	F3	SE-3-F3-R1	SE-3-F3	6.41129	18.1096	20.1563	0.889788	1.70597	1.12594	12.8557	0.903029	2.40203	0.818174	2.18615	0.488305	0.971615	1.01288	0.641228	0.225875	0.236058	1.21714	0.201736	4.62769	0.195921	0.153471	0.392993	0.27255	0.477937	2.24552	0.495684
SE-3-R1-F3-c	SE-3	3	R1	F3	SE-3-F3-R1	SE-3-F3	6.81759	19.1478	20.6405	0.950963	1.76335	1.16381	13.3116	0.987442	2.45099	0.831476	2.27858	0.505708	0.994409	1.02618	0.650335	0.23117	0.241867	1.23968	0.206465	4.70198	0.200669	0.159757	0.403519	0.286242	0.57676	2.32523	0.510625
SE-3-R3-F3-a	SE-3	1	R3	F3	SE-3-F3-R3	SE-3-F3	8.70129	23.983	18.3551	1.40085	2.23638	1.47601	16.6243	1.19934	3.71952	1.25279	2.84037	0.673302	1.58618	1.69944	0.993699	0.327404	0.347785	1.48366	0.292414	7.46643	0.276489	0.245357	0.5127	0.393979	0.984414	2.82809	0.57242
SE-3-R3-F3-b	SE-3	2	R3	F3	SE-3-F3-R3	SE-3-F3	8.12628	23.6052	26.4195	1.20303	2.11213	1.394	14.9436	1.19086	3.06382	1.17998	2.73835	0.632328	1.41685	1.46978	0.831838	0.27675	0.294786	1.24171	0.247174	5.90105	0.280668	0.217791	0.490628	0.36292	0.78657	2.69866	0.580645
SE-3-R3-F3-c	SE-3	3	R3	F3	SE-3-F3-R3	SE-3-F3	7.33605	21.4227	25.0732	1.1906	2.54367	1.67882	13.9995	1.21308	3.14413	1.10172	2.60587	0.587861	1.29593	1.36797	0.846601	0.27175	0.295435	1.35289	0.242708	6.05232	0.255379	0.204	0.477375	0.358691	0.888291	2.47993	0.542777
SE-3-R4-F3-a	SE-3	1	R4	F3	SE-3-F3-R4	SE-3-F3	8.26738	23.8664	48.1267	1.21368	2.70959	1.78833	14.4084	1.30812	2.89839	1.06519	2.76876	0.560216	1.31824	1.42651	0.798152	0.290042	0.290223	1.34974	0.259045	5.69323	0.252326	0.220123	0.517292	0.453001	1.21017	2.54131	0.512865
SE-3-R4-F3-b	SE-3	2	R4	F3	SE-3-F3-R4	SE-3-F3	6.87683	20.3228	43.9596	1.12106	3.34364	2.2068	13.1011	1.20985	2.78838	0.984632	2.52574	0.499905	1.06545	1.15197	0.753059	0.266102	0.274053	1.28017	0.237664	5.56582	0.239969	0.17183	0.480523	0.295379	0.727975	2.25596	0.432397
SE-3-R4-F3-c	SE-3	3	R4	F3	SE-3-F3-R4	SE-3-F3	6.82143	20.9289	42.6517	1.01057	2.33927	1.54392	12.6764	0.984443	2.59602	0.967957	2.45248	0.495495	1.08121	1.19378	0.70949	0.250462	0.259524	1.16235	0.223695	5.23426	0.238483	0.16975	0.470751	0.288257	0.597355	2.29186	0.448502
SE-3-R1-F4-a	SE-3	1	R1	F4	SE-3-F4-R1	SE-3-F4	5.03865	13.2847	32.1164	0.839251	1.79576	1.1852	11.0725	0.80137	2.00699	0.700908	1.72834	0.365917	0.890646	0.846863	0.531841	0.218264	0.211549	1.16793	0.194938	4.06384	0.163191	0.166342	0.358708	0.328256	0.786932	1.87669	0.335554
SE-3-R1-F4-b	SE-3	2	R1	F4	SE-3-F4-R1	SE-3-F4	4.14882	12.9818	33.051	1.21209	3.20127	2.11284	10.9966	0.588207	1.94271	0.676178	1.87879	0.359393	0.856358	0.801139	0.515957	0.203414	0.197012	1.07748	0.181675	4.01414	0.159463	0.153021	0.356846	0.237492	0.469458	1.97025	0.35259
SE-3-R1-F4-c	SE-3	3	R1	F4	SE-3-F4-R1	SE-3-F4	4.71747	13.1672	33.0595	0.857081	1.94392	1.28299	11.1587	0.688028	1.76611	0.604527	1.7083	0.344389	0.686732	0.579547	0.457319	0.186624	0.185484	1.09196	0.166679	3.68249	0.147064	0.164123	0.337401	0.29003	0.729349	1.89191	0.317634
SE-3-R3-F4-a	SE-3	1	R3	F4	SE-3-F4-R3	SE-3-F4	6.82102	20.7566	23.9212	1.04685	2.00144	1.32095	13.34	1.06753	2.77103	1.06307	2.44916	0.560939	1.25124	1.30086	0.733895	0.259506	0.272802	1.17094	0.231772	5.11894	0.251972	0.197782	0.433737	0.314881	0.684213	2.37603	0.490535
SE-3-R3-F4-b	SE-3	2	R3	F4	SE-3-F4-R3	SE-3-F4	5.42092	16.0328	37.9744	0.894382	2.13466	1.40888	11.4592	0.841781	2.48269	0.965347	2.05265	0.46238	1.10701	1.09058	0.668171	0.235641	0.243618	1.08414	0.210458	4.93966	0.224142	0.175215	0.410696	0.273916	0.46339	2.12621	0.406739
SE-3-R3-F4-c	SE-3	3	R3	F4	SE-3-F4-R3	SE-3-F4	5.08477	15.1434	40.602	0.90307	2.18338	1.44103	11.1119	0.748168	2.47801	0.93824	1.97598	0.437273	1.05133	1.0378	0.662107	0.233178	0.242467	1.1349	0.208258	4.92016	0.2197	0.170757	0.402102	0.261342	0.516736	2.07915	0.385593
SE-3-R4-F4-a	SE-3	1	R4	F4	SE-3-F4-R4	SE-3-F4	5.02011	15.3898	55.429	0.862888	2.41347	1.59289	11.3907	0.69728	2.24844	0.850529	2.05514	0.415653	0.987365	0.982824	0.61015	0.244524	0.231175	1.03256	0.218392	4.67736	0.200774	0.168604	0.418021	0.283162	0.506065	2.0701	0.33874
SE-3-R4-F4-b	SE-3	2	R4	F4	SE-3-F4-R4	SE-3-F4	5.47836	15.7392	62.7399	0.938943	2.88925	1.90691	11.4981	0.77654	2.11311	0.838844	2.13437	0.387242	1.04029	1.01239	0.569869	0.246879	0.228704	1.19385	0.220495	4.38549	0.197714	0.202019	0.404204	0.406423	1.16205	2.16031	0.32072
SE-3-R4-F4-c	SE-3	3	R4	F4	SE-3-F4-R4	SE-3-F4	6.39924	16.3787	59.1808	1.14596	2.59656	1.71373	12.4703	0.976896	1.96977	0.732382	1.97729	0.362299	0.722244	0.626941	0.517696	0.217423	0.214087	1.32313	0.194187	4.14678	0.182528	0.225647	0.390894	0.458551	1.68883	2.06789	0.299985
SE-3-R1-F5-a	SE-3	1	R1	F5	SE-3-F5-R1	SE-3-F5	4.42231	10.3513	44.4113	1.14879	3.52438	2.32609	11.2594	0.776985	1.5132	0.509392	1.54239	0.262574	0.522399	0.313129	0.385885	0.187271	0.171539	1.27775	0.167257	3.33934	0.123361	0.207509	0.315165	0.419045	1.5854	1.64272	0.205978
SE-3-R1-F5-b	SE-3	2	R1	F5	SE-3-F5-R1	SE-3-F5	3.41232	9.54651	43.4303	0.644153	2.2687	1.49734	9.71636	0.52743	1.51027	0.580342	1.48834	0.256975	0.736852	0.592706	0.396474	0.175636	0.16191	0.960398	0.156866	3.40546	0.134928	0.16495	0.311911	0.260919	0.552613	1.65862	0.235532
SE-3-R1-F5-c	SE-3	3	R1	F5	SE-3-F5-R1	SE-3-F5	3.48256	9.69456	42.758	0.665963	2.46314	1.62568	9.96712	0.481749	1.67802	0.624869	1.52899	0.265902	0.793967	0.673541	0.437701	0.193257	0.175774	1.06447	0.172604	3.70471	0.144128	0.170856	0.329239	0.297474	0.658538	1.67389	0.2378
SE-3-R3-F5-a	SE-3	1	R3	F5	SE-3-F5-R3	SE-3-F5	3.98523	11.4009	46.4415	0.765467	2.13896	1.41171	10.1677	0.57845	1.96619	0.830934	1.6717	0.354709	1.01556	0.91448	0.524463	0.218967	0.21065	0.977812	0.195566	4.07246	0.189402	0.184393	0.353153	0.294688	0.677188	1.87613	0.285555
SE-3-R3-F5-b	SE-3	2	R3	F5	SE-3-F5-R3	SE-3-F5	4.01284	11.2698	46.0751	0.754813	2.30212	1.5194	9.94537	0.645744	1.92771	0.84014	1.66238	0.348703	1.01691	0.90655	0.522423	0.216321	0.203323	1.03192	0.193202	4.0624	0.189588	0.192445	0.350906	0.321311	0.809155	1.8546	0.286155
SE-3-R3-F5-c	SE-3	3	R3	F5	SE-3-F5-R3	SE-3-F5	4.02328	11.3047	45.6379	0.735737	2.25609	1.48902	9.8901	0.623895	1.82697	0.809269	1.64729	0.344821	1.00778	0.87158	0.49297	0.211869	0.195324	1.00257	0.189227	3.83788	0.181797	0.195915	0.340035	0.346772	0.895171	1.85699	0.281652
SE-3-R4-F5-a	SE-3	1	R4	F5	SE-3-F5-R4	SE-3-F5	4.8821	11.8095	63.3662	0.857012	2.83933	1.87396	10.9004	0.916574	1.72305	0.695322	1.7113	0.28276	0.827306	0.677037	0.455763	0.212001	0.19285	1.13744	0.189345	3.77993	0.16121	0.211564	0.344023	0.415601	1.33592	1.84375	0.230606
SE-3-R4-F5-b	SE-3	2	R4	F5	SE-3-F5-R4	SE-3-F5	4.31619	11.712	65.4022	0.849318	4.71766	3.11366	10.8344	0.708995	1.58488	0.683344	1.85464	0.27601	0.783017	0.599456	0.417294	0.194586	0.176851	1.12111	0.173791	3.57653	0.11313	0.23192	0.340284	0.414499	1.36707	1.91079	0.240132
SE-3-R4-F5-c	SE-3	3	R4	F5	SE-3-F5-R4	SE-3-F5	4.55148	11.6842	62.1268	0.719966	3.06522	2.02305	10.5882	0.973695	1.67793	0.725835	1.79435	0.283001	0.930774	0.813593	0.453552	0.205376	0.182973	0.985402	0.183428	3.73948	0.163874	0.198621	0.34099	0.356535	0.932941	1.85618	0.254923
SE-3-R1-a	SE-3	1	R1	WholeFlour	SE-3-WholeFlour-R1	SE-3-WholeFlour	4.42278	13.736	13.2389	0.64559	1.26382	0.834123	10.8673	0.717785	1.68482	0.609624	1.57556	0.231037	0.842443	0.725786	0.347924	0.195965	0.178873	0.894063	0.175022	3.57446	0.126531	0.183004	0.19233	0.263258	0.658952	1.39202	0.229158
SE-3-R1-b	SE-3	2	R1	WholeFlour	SE-3-WholeFlour-R1	SE-3-WholeFlour	3.91218	13.3342	13.0473	0.512695	1.38958	0.917126	10.2668	0.569	1.66497	0.629386	1.61592	0.179002	0.92953	0.808911	0.348026	0.179309	0.171636	0.849361	0.160146	3.56552	0.131096	0.174507	0.191025	0.244796	0.36334	1.4293	0.228343
SE-3-R1-c	SE-3	3	R1	WholeFlour	SE-3-WholeFlour-R1	SE-3-WholeFlour	4.04062	13.7649	13.9634	0.558718	1.43446	0.946742	10.6843	0.590226	1.82842	0.666388	1.65904	0.194314	0.946583	0.858723	0.384054	0.195083	0.189501	0.918328	0.174235	3.87895	0.138164	0.172328	0.204922	0.252491	0.444436	1.43087	0.235312
SE-3-R3-a	SE-3	1	R3	WholeFlour	SE-3-WholeFlour-R3	SE-3-WholeFlour	4.25322	14.3202	17.5661	0.653301	1.44641	0.954628	10.0849	0.592418	2.44518	0.891934	1.65056	0.265849	1.17585	1.18292	0.523516	0.246058	0.240224	0.963416	0.219761	5.12459	0.180567	0.203501	0.272355	0.264654	0.461244	1.49919	0.241006
SE-3-R3-b	SE-3	2	R3	WholeFlour	SE-3-WholeFlour-R3	SE-3-WholeFlour	4.0032	13.999	19.1454	0.566435	1.57663	1.04058	9.46479	0.58913	1.90879	0.779471	1.66206	0.196754	1.07587	1.02806	0.399695	0.192984	0.192766	0.764137	0.172359	4.24051	0.155783	0.209932	0.224752	0.234055	0.38619	1.50197	0.238795
SE-3-R3-c	SE-3	3	R3	WholeFlour	SE-3-WholeFlour-R3	SE-3-WholeFlour	4.46598	14.0817	17.4121	1.31235	2.82442	1.86411	10.3273	0.781979	1.84018	0.709813	1.66545	0.196773	0.898744	0.774937	0.376564	0.190575	0.189796	0.989806	0.170208	4.15032	0.145364	0.240733	0.218247	0.348026	1.20401	1.46263	0.219032
SE-3-R4-a	SE-3	1	R4	WholeFlour	SE-3-WholeFlour-R4	SE-3-WholeFlour	4.32044	14.2391	20.8367	0.581184	1.42966	0.943579	9.9565	0.640679	1.78534	0.652694	1.67265	0.199493	0.978521	0.892584	0.369339	0.192637	0.186855	0.737929	0.172049	4.01111	0.141609	0.213022	0.205616	0.255758	0.433004	1.48003	0.228429
SE-3-R4-b	SE-3	2	R4	WholeFlour	SE-3-WholeFlour-R4	SE-3-WholeFlour	3.96879	14.6083	21.2182	0.582437	2.0755	1.36983	9.92192	0.608334	1.89002	0.746641	1.83246	0.201586	1.06683	0.947614	0.396764	0.203153	0.195566	0.809904	0.181442	4.19059	0.127279	0.225193	0.218665	0.263841	0.471542	1.53052	0.230813
SE-3-R4-c	SE-3	3	R4	WholeFlour	SE-3-WholeFlour-R4	SE-3-WholeFlour	4.07311	14.2019	21.789	0.565784	1.64931	1.08854	9.82351	0.562041	1.82518	0.679285	1.72007	0.191845	1.0049	0.888867	0.380635	0.192325	0.186117	0.753013	0.171771	4.10116	0.147682	0.218933	0.212141	0.241496	0.422391	1.45864	0.21778

## Sheet: Fig5a 
Fig 5a: Gene expression of TaAAP13 at 21DPA in developing grains of overexpression lines.
	Rep1	Rep2	Rep3	average	SE
P15-null	55.204	33.6169	43.721	44.1806	6.2359
P16-OE	942.579	578.326	518.23	679.712	132.574
P22-OE	550.812	121.283	866.829	512.974	216.05
P23-OE	2069.41	1126.21	3489.12	2228.25	686.721
P24-OE	1127.7	1209.29	2206.26	1514.42	346.721		`
P25-OE	2705.04	1128.71	3199.22	2344.32	624.323
P26-OE	2328.5	2227.45	2574	2376.65	102.898
P29-WT	51.9321	29.3507	55.4991	45.5939	8.18665

## Sheet: Fig5bcd
Fig 5b. The nitrogen concentration , TGW, and nitrogen content per grain in overexpression TaAAP13
ID	grain concentrationN%	N content (mg)/pergrain			ID	TGW at 15% moisture
R15-R1	2.813	1.07407			P15-R1	44.9206
R15-R2	2.582	0.825428			P15-R2	37.61
R15-R3	2.885	0.959525			P15-R3	39.1283
R15-R4	2.662	0.947153			P15-R4	41.8594
P16-R1	3.02	1.29212			P16-R1	50.336
P16-R2	2.798	1.32047			P16-R2	55.5216
P16-R3	2.964	1.42069			P16-R3	56.3899
P16-R4	2.849	0.960014			P16-R4	39.643
P22-R1	3.254	1.16348			P22-R1	42.065
P22-R2	2.564	1.05767			P22-R2	48.5304
P22-R3	2.577	1.04732			P22-R3	47.8131
P22-R4	2.733	0.922281			P22-R4	39.7013
P23-R1	3.498	1.48741			P23-R1	50.0256
P23-R2	3.377	1.55254			P23-R2	54.0871
P23-R3	3.301	1.43504			P23-R3	51.1447
P23-R4	3.34	1.27776			P23-R4	45.0075
					P24-R1	56.1991
P24-R2	3.962	1.98881			P24-R2	59.0555
P24-R3	3.328	1.54092			P24-R3	54.4727
P24-R4	3.578	1.38829			P24-R4	45.648
P25-R1	3.255	1.19106			P25-R1	43.049
P25-R2	2.814	1.11726			P25-R2	46.71
P25-R3	3.122	1.41281			P25-R3	53.2394
P25-R4	3	0.927484			P25-R4	36.3719
P26-R1	3.15	1.34516			P26-R1	50.2395
P26-R2	2.705	1.09293			P26-R2	47.5342
P26-R3	3.366	1.57815			P26-R3	55.1587
P26-R4	3.281	1.17468			P26-R4	42.1207
P29-R1	2.923	1.03478			P29-R1	41.6487
P29-R2	2.824	1.29496			P29-R2	53.9475
P29-R3	2.59	0.883357			P29-R3	40.1252
P29-R4	2.736	1.11573			P29-R4	47.9759

## Sheet: S1-Fig
S1 Fig. The gene expression patterns of TaAAP2,13,21 from different tissues of RNA-seq data ( Choulet et al., 2014, Wan et al., 2017)
			TaAAP13A	TaAAP13B	TaAAP13D
		Leaf_Z10	10.715	7.185	4.87
		Leaf_Z23	8.8	7.88	6.35
		Leaf_Z71	85.8	32.85	53.15
		Root_Z10	6.755	1.3655	4.93
		Root_Z13	0.831	1.0025	1.0425
		Root_Z39	1.53745	0.3905	1.3535
		stem_Z30	11.085	4.245	5.26
		stem_Z32	16.4	16.3	27.75
		stem_Z65	7.925	6.92	10.345
		spike_Z32	43.85	16.95	26.6
		spike_Z39	55.75	36.65	41.8
		spike_Z65	105.95	92.55	140.5
		grain_Z71	110.05	71.05	100.4
		grain_Z75	62.6	80.45	65.45
		grain_Z85	7.83	11.45	50.05
			TaAAP21A	TaAAP21B	TaAAP21D
		Leaf_Z10	0.0650002	1.39502e-16	0.0165495
		Leaf_Z23	0.295	0.112	1.62041e-17
		Leaf_Z71	0.5425	0.818	0.0185
		Root_Z10	0.076	0.003385	0.29
		Root_Z13	3.52134	0.198	0.4833
		Root_Z39	1.19215	0.194	0.2209
		stem_Z30	0.9385	0.399	0.4195
		stem_Z32	0.9215	1.235	0.3243
		stem_Z65	0.14615	0.00079	7.9e-10
		spike_Z32	0.2345	0.13855	0.48805
		spike_Z39	1.0395	0.893	0.692
		spike_Z65	3.145	8.04	11.95
		grain_Z71	1.29	1.52	3.115
		grain_Z75	5.73	3.2	2.65
		grain_Z85	14.5	49.35	27.15

## Sheet: S4-Fig
S4 Fig. The data and analysis of RNAi lines.
Analysis of variance
Variate: Seed_No_plant
Source of variation	d.f.	(m.v.)	s.s.	m.s.	v.r.	F pr.
rep stratum	3		37145	12382	0.4
rep.pot stratum
Line	5		166252	33250	1.09	0.41
Residual	14	-1	428900	30636	4.81
rep.pot.*Units* stratum	69	-3	439636	6372
Total	91	-4	1066632
Tables of means
Variate: Seed_No_plant
Grand mean 324.3
	Line	1	3	9	10	11	24
		266.6	383.8	332.7	273.2	346.9	342.4
Least significant differences of means (5% level)
Table	Line
rep.	16
d.f.	14
l.s.d.	132.73
Analysis of variance
Variate: LOG(%15%moisture_grain_yield_plant_g)
Source of variation	d.f.	(m.v.)	s.s.	m.s.	v.r.	F pr.
rep stratum	3		0.26745	0.08915	0.14
rep.pot stratum
Line	5		2.21633	0.44327	0.68	0.649
Residual	14	-1	9.18046	0.65575	7.81
rep.pot.*Units* stratum	69	-3	5.79214	0.08394
Total	91	-4	17.4181
Tables of means
Variate: LOG(%15%moisture_grain_yield_plant_g)
Grand mean 2.669
	Line	1	3	9	10	11	24
		2.533	2.84	2.788	2.723	2.725	2.403
Least significant differences of means (5% level)
Table	Line
rep.	16
d.f.	14
l.s.d.	0.6141
Analysis of variance
Variate: LOG(Biomass_g)
Source of variation	d.f.	(m.v.)	s.s.	m.s.	v.r.	F pr.
rep stratum	3		0.23468	0.07823	1.14
rep.pot stratum
Line	5		1.02503	0.20501	2.98	0.049
Residual	14	-1	0.96226	0.06873	1.57
rep.pot.*Units* stratum	69	-3	3.01133	0.04364
Total	91	-4	5.168
Tables of means
Variate: LOG(Biomass_g)
Grand mean 2.474
	Line	1	3	9	10	11	24
		2.46	2.641	2.475	2.512	2.469	2.288
Least significant differences of means (5% level)
Table	Line
rep.	16
d.f.	14
l.s.d.	0.1988

## Sheet: S5 Fig
S5a Fig	Nitrogen concentration in pearling fractions (F1, F2, F3, F4, F5 and core) of the RNAi lines (SE-1R, SE-10R), Null (SE-3N), and non-transgenic line (SE-24WT).
	Rep	Feact1	fract2	Fract3	Fract4	fract5	Core
24	1	2.677	3.277	3.01	2.674	2.394	1.92
24	3	2.667	3.367	3.178	2.89	2.602	2.154
10	1	2.855	2.987	2.73	2.358	2.16	1.774
10	2	2.952	3.188	2.884	2.577	2.37	1.941
3	1	2.588	3.309	3.088	2.779	2.548	1.929
3	4	2.766	3.291	3.099	2.858	2.594	2.117
3	3	2.771	3.491	3.495	3.078	2.693	2.204
1	2	2.797	3.087	2.772	2.443	2.175	1.722
1	4	2.655	2.574	2.21	1.889	1.791	1.575
1	3	3.127	3.482	3.15	2.768	2.481	2.078
S5b Fig	Total free amino acid content in wholegrain flour of RNAi lines by HPLC nmole/kg
	R1	R2	R3	R4
SE-1R	37.4103	49.7748	43.1068
SE-3N	19.2702		25.4065	22.6913
SE-9R	23.2359	16.4333	20.2211	17.8906
SE-10R	19.5812	21.6231	20.9615	30.1682
SE-11N	37.2247	20.7697	18.0557	20.2159
SE-24WT	12.6364	17.2434	15.8458	17.8193

[truncated: 4 more sheets: S6-Fig, S7 Fig, S8 and S9-Fig, S4 table]
